# Supplementary material for: The Role of Ascorbic Acid in the Process of Azo Dye Degradation in Aqueous Solution
Source: Molecules. 2024 Aug 2;29(15):3659. doi: 10.3390/molecules29153659 (PMC11313820; doi:10.3390/molecules29153659)
Supplement: Supplementary file 1 [file molecules-29-03659-s001.zip]

Archive with 1 entries (1 files):
- molecules-3112207-supplementary.pdf
